# Supplementary material for: Paralytic Shellfish Poisoning (PSP) Toxins in Bivalve Molluscs from Southern Italy Analysed by Liquid Chromatography Coupled with High-Resolution Mass Spectrometry (UHPLC-HRMS/MS)
Source: Toxins (Basel). 2024 Nov 20;16(11):502. doi: 10.3390/toxins16110502 (PMC11598748; doi:10.3390/toxins16110502)
Supplement: Supplementary file 1 [file toxins-16-00502-s001.zip]

Archive with 1 entries (1 files):
- toxins-3274393-supplementary.pdf
